# Supplementary material for: Topical RNA Interference Induces Mortality in the Cotton–Melon Aphid Aphis gossypii with No Adverse Effect on the Predator Propylea japonica
Source: Insects. 2025 Mar 5;16(3):276. doi: 10.3390/insects16030276 (PMC11943396; doi:10.3390/insects16030276)
Supplement: Supplementary file 1 [file insects-16-00276-s001.zip]

Archive with 1 entries (1 files):
- insects-3431408-supplementary.pdf
